# Supplementary material for: Antibacterial Activity and Mechanisms of Plant Flavonoids against Gram-Negative Bacteria Based on the Antibacterial Statistical Model
Source: Pharmaceuticals (Basel). 2024 Feb 24;17(3):292. doi: 10.3390/ph17030292 (PMC10974178; doi:10.3390/ph17030292)
Supplement: Supplementary file 1 [file pharmaceuticals-17-00292-s001.zip]

Archive with 1 entries (1 files):
- pharmaceuticals-2853629-supplementary.pdf
